# Supplementary material for: Epidemiological analysis of pneumococcal strains isolated at Yangon Children’s Hospital in Myanmar via whole-genome sequencing-based methods
Source: Microb Genom. 2021 Feb 10;7(2):000523. doi: 10.1099/mgen.0.000523 (PMC8208701; doi:10.1099/mgen.0.000523)
Supplement: Supplementary material 2 [file mgen-7-523-s002.xlsx]

## Sheet: Table S5
Supplementary Table 5. Registered strain numbers by MLST and country in PubMLST database
MLST	Asia																	Europe																		Oceania	Africa
	South-Eastern Asia				Central Asia	Eastern Asia				Southern Asia			Western Asia					Eastern Europe				Northern Europe			Southern Europe				Western Europe								Eastern Africa			Middle Africa		Northern Africa		Southern Africa)	Western Africa
	Myanmar*	Thailand	Malaysia	Vietnam		China	Japan	Taiwan	South Korea	India	Sri Lanka	Nepal	Oman	Saudi Arabia	Israel	Qatar	Turkey	Russia	Belarus	Czech Republic	Poland	Sweden	Iceland	Finland	Spain	Portugal	Italy	Greece	France	Germany	Belgium	The Netherlands	UK	UK [England]	UK [Scotland]	Australia	Kenya	Malawi	Mozambique	Cameroon	Central African Republic	Tunisia	Egypt	South Africa	Ghana	The Gambia	Niger	Togo	Nigeria
63	1	102				21	209			11	3	4			14	1		2	3			1	5	1	29	4	9	2	29	13	3	1	89	11		33	1	31	2	2	1		1	47	4	41	4	2	3
172	1	32	4												42	5									1	1		21		3			6	1		1	7	10					6	85	6	1			1
236	2	92	10	7		46	104	30	6	5	3		1	4	3		2	16	2	1	6			3		1	1	43		11		2	7			2
855	2					2			4																											1
1439	4	71				1	1		1																					1			1			1
1464	2					3	1		3									3
1583	1	5																												2
1961	3	12		5
2218	1	16										2		1																			1											1
2572	2	6				5	66																																			1
2697	2								3									1
3173	1					22			9
3214	1					1						1		3																			11		1			2	2					15
4414	2	348
4661	1					1				2		1																	1
5108	1	1
5109	1	6
5120	1	19
6011	1					27
6693	2	14
7539	1											2
7768	1					5
8150	1	9										2
8806	1	1														2
10035	4	4
10382	1	1
12366	2																2
13262	1
15477	1
15478	1
15479	1
15480	1
15481	1
15482	1
15483	1
15484	1
15485	2
15486	2
15487	2
Total	58	739	14	12	0	134	381	30	26	18	6	12	1	8	59	8	4	22	5	1	6	1	5	4	30	6	10	66	30	30	3	3	115	12	1	38	8	43	4	2	1	1	7	148	10	42	4	2	4
*The number in Myanmar means clinical strains in this study.
[truncated: 8 more columns]
